# Supplementary material for: Prognostic Value of Chemotherapy Response Score (CRS) Assessed on the Adnexa in Ovarian High-Grade Serous Carcinoma: A Systematic Review and Meta-Analysis
Source: Diagnostics (Basel). 2022 Mar 4;12(3):633. doi: 10.3390/diagnostics12030633 (PMC8946962; doi:10.3390/diagnostics12030633)
Supplement: Supplementary file 1 [file diagnostics-12-00633-s001.zip]

Archive with 1 entries (1 files):
- diagnostics-1616781-supplementary.pdf
